# Supplementary material for: FDXR variants cause adrenal insufficiency and atypical sexual development
Source: JCI Insight. 2024 Jun 17;9(14):e179071. doi: 10.1172/jci.insight.179071 (PMC11383170; doi:10.1172/jci.insight.179071)
Supplement: Supporting data values [file jciinsight-9-179071-s026.xlsx]

## Sheet: Fig. 2B
Fig. 2B
	Wild-type				p.R386W, p.R386W										p.Q252*, p.(S132-E162del)										p.F51L, p.G437S
Pregnenolone	17.0062	31.8728	29.1076		81.5097	78.5642	77.7453	82.8999	71.5584	66.1079	71.0629	63.3139	56.6453		36.182	37.6775	24.9366	82.2916	70.224	74.3553	67.3197	73.025	61.6474		152.815	137.12	123.08	120.199	114.011	98.5192	97.2176	109.935	76.1779
Progesterone	0	3.33493	2.96581		28.2676	21.2652	17.2117	9.21148	9.89623	7.54261	8.41661	7.97617	7.22604		0	0	0	7.37852	5.89125	8.71706	6.19283	5.84167	6.94886		30.5352	25.9474	26.2675	14.1047	10.9679	10.4558	0	0	0
11-Deoxycorticosterone	0.851973	2.63103	2.41321		3.15193	3.04182	2.85601	3.13816	3.67496	2.93859	2.21254	2.27792	1.84436		0.409	0.966726	0.875838	7.50659	7.65945	7.0728	5.99453	7.28763	6.51921		6.87095	5.86805	7.04166	5.05719	4.16098	4.28901	4.41704	4.26767	3.90492
Corticosterone	1.5784	2.83919	3.12998		0	0	0	0	0	0	0	0	0		0	0	0	0	0	0	0	0	0		0	0	0	0	0	0	0	0	0
Aldosterone	230.678	77.1368	97.2976		3.09343	4.65219	7.80412	5.43329	5.3335	6.15934	4.48703	5.03758	5.51932		0.623828	1.28897	2.42921	8.40721	10.9314	10.7827	9.3946	11.5677	11.1876		146.274	93.0779	194.222	108.228	94.785	142.071	74.2041	65.018	110.831
17a-OH Pregnenolone	96.8557	136.487	125.365		296.164	295.235	328.957	309.203	238.803	242.244	241.215	183.06	133.51		257.181	163.6	133.854	458.454	347.03	246.226	359.681	271.84	227.222		596.795	317.942	345.681	635.298	413.964	375.555	654.55	452.373	413.964
17-Hydroxyprogesterone	64.6115	247.428	229.911		583.823	480.759	279.565	396.152	391.465	329.604	282.177	290.039	242.114		97.6889	113.314	93.6072	396.044	345.485	353.26	248.887	302.726	291.976		795.259	647.299	675.039	507.234	423.524	416.269	315.445	340.688	273.601
11-Deoxycortisol	27.1601	47.3371	49.1		19.1249	23.0889	16.0005	38.8417	43.1842	45.7856	21.4441	21.7745	23.7014		4.499	7.51898	9.65074	48.0182	54.6324	60.6641	33.1042	42.883	48.9808		34.3334	29.5536	48.5448	26.8437	22.4053	32.1782	23.0241	21.061	29.767
Cortisone	3.48622	8.59484	9.53587		0.041292	0.302805	0.371625	1.9235	2.2091	6.4002	0.553996	0.584965	1.96823		0	0	0	0	0	0	0	0	0		0	0	0.746843	0	0	0	0	0	0
DHEA	188.491	138.756	135.145		12.5661	13.5099	18.9591	21.2831	15.6647	21.8158	18.5028	14.1389	16.313		40.8496	30.1354	40.3001	42.1848	45.6179	32.3523	38.7525	40.4224	32.2366		46.4632	32.6498	37.3165	80.58	67.1539	67.1924	118.833	103.847	114.15
Androstendione	1250.82	1097.03	1195.19		94.1381	111.674	99.5837	236.213	181.691	207.91	183.967	145.784	168.844		130.6	140.142	170.99	491.184	313.987	350.952	460.506	326.933	349.818		568.921	416.371	481.681	664.456	430.77	508.687	880.379	527.738	619.169
Testosterone	114.975	228.301	229.949		2.21323	3.71281	2.37565	8.65198	9.12821	18.4395	6.10359	6.39952	10.3209		3.44799	3.96523	6.82492	18.1914	21.4341	37.6676	15.851	20.0749	37.2157		7.86425	6.57221	13.6331	12.3122	9.73243	14.493	13.9564	10.2872	19.6313
Dihydrotestosterone	3.0538	10.3417	8.69463		0.0846479	0.0832715	0	0.89947	0.871942	1.09079	0.600793	0.486553	0.606299		0.248705	0.410652	0.412305	1.41993	1.44761	2.9167	1.20469	1.50214	2.60107		0.705233	0.616679	1.11386	0.825795	0.80659	0.923951	0.63695	0.62308	0.802322
Androsterone	4.86933	17.2798	16.0394		0	0.123875	0.13351	2.1654	1.81546	1.64547	1.31032	0.653096	0.686818		0.757682	1.25674	1.01134	7.37108	6.52499	9.65156	6.3837	5.73178	8.10976		2.50086	2.05915	2.70357	3.92733	3.29038	3.19222	2.6865	2.31948	2.65876

## Sheet: Fig. 2C
Fig. 2C
Aldosterone					Cortisone					DHEA
Control	p.R386W, p.R386W	p.Q252*, p.(S132-E162del)	p.F51L, p.G437S		Control	p.R386W, p.R386W	p.Q252*, p.(S132-E162del)	p.F51L, p.G437S		Control	p.R386W, p.R386W	p.Q252*, p.(S132-E162del)	p.F51L, p.G437S
230.678	0.309343	0.062383	14.6274		3.48622	0.004129	0	0		188.491	12.5661	40.8496	46.4632
77.1368	0.465219	0.128897	9.30779		8.59484	0.030281	0	0		138.756	13.5099	30.1354	32.6498
97.2976	0.780412	0.242921	19.4222		9.53587	0.037162	0	0.074684		135.145	18.9591	40.3001	37.3165
	0.543329	0.840721	10.8228			0.19235	0	0			21.2831	42.1848	80.58
	0.53335	1.09314	9.4785			0.22091	0	0			15.6647	45.6179	67.1539
	0.615934	1.07827	14.2071			0.64002	0	0			21.8158	32.3523	67.1924
	0.448703	0.93946	7.42042			0.0554	0	0			18.5028	38.7525	118.833
	0.503758	1.15677	6.5018			0.058496	0	0			14.1389	40.4224	103.847
	0.551932	1.11876	11.0831			0.196824	0	0			16.313	32.2366	114.15

## Sheet: Fig. 4B and C
Fig. 4B and C
	Wild-type											Fdxr_R389W
Pregnenolone	4.166	7.336	3.199	4.216	3.709	2.364	6.18	0.388	2.195			1.046	1.22	1.113	0.385
Progesterone	37.016	40.6	22.234	51.198	55.836	47.287	3.916	40.163	26.989	28.907		6.263	3.482	0.8	4.839	4.695	3.749	4.886	1.312
11-Deoxycorticosterone	55.155	49.157	32.275	69.508	11.38	55.899	6.08	56.277	64.414	46.548		95.403	107.517	2.397	116.371	82.61	78.053	148.53	55.816
Corticosterone	980.119	1365.88	896.474	1326.09	1288.6	1296.29	778.232	1475.02	1825.92	923.05		530.156	1166.19	213.58	715.415	580.668	467.004	506.876	722.488
Aldosterone	5.51	2.817	1.956	3.618	5.24	4.618	2.091	5.644	4.842	4.232		7.864	5.147	1.387	2.633	3.509	2.477	3.207	2.641

## Sheet: Fig. 4E
Fig. 4E
Control	Fdxr_R389W
3.99207	6.37771
5.14039	5.44978
3.59532	5.27551
3.97328	5.77258
5.27332	5.31135
4.86734	6.38641

## Sheet: Fig. S1B
Figure S1B
	Wild-type				p.R386W, p.R386W										p.Q252*, p.(S132-E162del)										p.F51L, p.G437S
Pregnenolone	7.9245	14.852	13.5635		11.844	11.416	11.297	12.046	10.398	9.606	10.326	9.2	8.231		4.379	4.56	3.018	9.9595	8.499	8.999	8.1475	8.838	7.461		7.1615	6.426	5.768	5.633	5.343	4.617	4.556	5.152	3.57
17a-OH Pregnenolone	45.1326	63.6	58.4175		43.0349	42.9	47.8	44.9296	34.7	35.2	35.0505	26.6	19.4		31.1259	19.8	16.2	55.4853	42	29.8	43.5311	32.9	27.5		27.9682	14.9	16.2	29.7726	19.4	17.6	30.6748	21.2	19.4
17-Hydroxyprogesterone	30.1075	115.296	107.133		84.834	69.858	40.623	57.564	56.883	47.894	41.0025	42.145	35.181		11.823	13.714	11.329	47.932	41.813	42.754	30.122	36.638	35.337		37.269	30.335	31.635	23.771	19.848	19.508	14.783	15.966	12.822
11-Deoxycortisol	12.656	22.058	22.8795		2.779	3.355	2.325	5.644	6.275	6.653	3.116	3.164	3.444		0.5445	0.91	1.168	5.8115	6.612	7.342	4.0065	5.19	5.928		1.609	1.385	2.275	1.258	1.05	1.508	1.079	0.987	1.395
Cortisone	1.6245	4.005	4.4435		0.006	0.044	0.054	0.2795	0.321	0.93	0.0805	0.085	0.286		0	0	0	0	0	0	0	0	0		0	0	0.035	0	0	0	0	0	0
Progesterone	0	1.554	1.382		4.1075	3.09	2.501	1.3385	1.438	1.096	1.223	1.159	1.05		0	0	0	0.893	0.713	1.055	0.7495	0.707	0.841		1.431	1.216	1.231	0.661	0.514	0.49	0	0	0
11-Deoxycorticosterone	0.397	1.226	1.1245		0.458	0.442	0.415	0.456	0.534	0.427	0.3215	0.331	0.268		0.0495	0.117	0.106	0.9085	0.927	0.856	0.7255	0.882	0.789		0.322	0.275	0.33	0.237	0.195	0.201	0.207	0.2	0.183
Corticosterone	0.7355	1.323	1.4585		0	0	0	0	0	0	0	0	0		0	0	0	0	0	0	0	0	0		0	0	0	0	0	0	0	0	0
Aldosterone	107.49	35.944	45.3385		0.4495	0.676	1.134	0.7895	0.775	0.895	0.652	0.732	0.802		0.0755	0.156	0.294	1.0175	1.323	1.305	1.137	1.4	1.354		6.855	4.362	9.102	5.072	4.442	6.658	3.4775	3.047	5.194
DHEA	87.8325	64.657	62.9745		18.2595	19.631	27.549	30.926	22.762	31.7	26.886	20.545	23.704		49.439	36.472	48.774	51.055	55.21	39.155	46.901	48.922	39.015		21.7745	15.301	17.488	37.763	31.471	31.489	55.69	48.667	53.495
Androstendione	582.852	511.189	556.933		136.79	162.271	144.703	343.236	264.011	302.11	267.319	211.835	245.344		158.061	169.61	206.944	594.465	380.009	424.747	557.337	395.677	423.374		266.619	195.128	225.735	311.39	201.876	238.391	412.58	247.319	290.167
Testosterone	53.5755	106.383	107.151		3.216	5.395	3.452	12.572	13.264	26.794	8.869	9.299	14.997		4.173	4.799	8.26	22.0165	25.941	45.588	19.184	24.296	45.041		3.6855	3.08	6.389	5.77	4.561	6.792	6.5405	4.821	9.2
Dihydrotestosterone	1.423	4.819	4.0515		0.123	0.121		1.307	1.267	1.585	0.873	0.707	0.881		0.301	0.497	0.499	1.7185	1.752	3.53	1.458	1.818	3.148		0.3305	0.289	0.522	0.387	0.378	0.433	0.2985	0.292	0.376
Androsterone	2.269	8.052	7.474			0.18	0.194	3.1465	2.638	2.391	1.904	0.949	0.998		0.917	1.521	1.224	8.921	7.897	11.681	7.726	6.937	9.815		1.172	0.965	1.267	1.8405	1.542	1.496	1.259	1.087	1.246

## Sheet: Fig. S1C
Fig. S1C
Pregnenolone					Aldosterone					Cortisone					DHEA
Control	p.R386W, p.R386W	p.Q252*, p.(S132-E162del)	p.F51L, p.G437S		Control	p.R386W, p.R386W	p.Q252*, p.(S132-E162del)	p.F51L, p.G437S		Control	p.R386W, p.R386W	p.Q252*, p.(S132-E162del)	p.F51L, p.G437S		Control	p.R386W, p.R386W	p.Q252*, p.(S132-E162del)	p.F51L, p.G437S
7.9245	11.844	4.379	7.1615		107.49	0.4495	0.0755	6.855		1.6245	0.006	0	0		87.8325	18.2595	49.439	21.7745
14.852	11.416	4.56	6.426		35.944	0.676	0.156	4.362		4.005	0.044	0	0		64.657	19.631	36.472	15.301
13.5635	11.297	3.018	5.768		45.3385	1.134	0.294	9.102		4.4435	0.054	0	0		62.9745	27.549	48.774	17.488
	12.046	9.9595	5.633			0.7895	1.0175	5.072			0.2795	0	0			30.926	51.055	37.763
	10.398	8.499	5.343			0.775	1.323	4.442			0.321	0	0			22.762	55.21	31.471
	9.606	8.999	4.617			0.895	1.305	6.658			0.93	0	0			31.7	39.155	31.489
	10.326	8.1475	4.556			0.652	1.137	3.4775			0.0805	0	0			26.886	46.901	55.69
	9.2	8.838	5.152			0.732	1.4	3.047			0.085	0	0			20.545	48.922	48.667
	8.231	7.461	3.57			0.802	1.354	5.194			0.286	0	0			23.704	39.015	53.495

## Sheet: Fig. S1D
Fig, S1D
Control	p.R386W, p.R386W	p.Q252*, p.(S132-E162del)	p.F51L, p.G437S
6.3	0.23	1.19	0.59
3.02	3.19	1.34	0.33
	0.94	1.11	0.49

## Sheet: Fig. S1E
Fig. S1E
Control	p.R386W, p.R386W	p.Q252*, p.(S132-E162del)	p.F51L, p.G437S
1928.97	348.297	283.234	426.04
1583.44	398.699	294.927	314.516
1569.63	355.666	375.93	412.695
	605.023	895.312	461.572
	534.243	780.234	356.358
	704.386	905.436	401.576
	487.391	801.584	664.271
	425.96	752.04	464.448
	475.087	875.11	608.878
